# Supplementary material for: Six New Diterpene Glycosides from the Soft Coral Lemnalia bournei
Source: Mar Drugs. 2021 Jun 14;19(6):339. doi: 10.3390/md19060339 (PMC8231804; doi:10.3390/md19060339)
Supplement: Supplementary file 1 [file marinedrugs-19-00339-s001.zip]

Archive with 1 entries (1 files):
- marinedrugs-1252891-supplementary.pdf
